# Supplementary material for: Interferon-γ Produced by EBV-Positive Neoplastic NK-Cells Induces Differentiation into Macrophages and Procoagulant Activity of Monocytes, Which Leads to HLH
Source: Cancers (Basel). 2021 Oct 12;13(20):5097. doi: 10.3390/cancers13205097 (PMC8533691; doi:10.3390/cancers13205097)
Supplement: Supplementary file 1 [file cancers-13-05097-s001.zip]

Archive with 1 entries (1 files):
- cancers-1398776-supplementary.pdf
